# Supplementary material for: Decision Conflicts in Clinical Care during COVID-19: A Patient Perspective
Source: Healthcare (Basel). 2022 May 31;10(6):1019. doi: 10.3390/healthcare10061019 (PMC9222354; doi:10.3390/healthcare10061019)
Supplement: Supplementary file 1 [file healthcare-10-01019-s001.zip]

Archive with 1 entries (1 files):
- healthcare-1721893-supplementary.pdf
